# Supplementary material for: Contextualizing Evaluation in Research Consortia: A Reflective Case Study from the Research Centers in Minority Institutions (RCMIs) Program
Source: Int J Environ Res Public Health. 2026 Jun 2;23(6):747. doi: 10.3390/ijerph23060747 (PMC13299528; doi:10.3390/ijerph23060747)
Supplement: Supplementary file 1 [file ijerph-23-00747-s001.zip]

Archive with 1 entries (1 files):
- ijerph-4260424-supplementary.pdf
